# Supplementary material for: Algorithm dependence of patient phenotypes in Long COVID: a patient-led, multi-method clustering of 6031 patients using 162 self-reported symptoms
Source: Oxf Open Immunol. 2026 Jun 13;7(1):iqag010. doi: 10.1093/oxfimm/iqag010 (PMC13284999; doi:10.1093/oxfimm/iqag010)
Supplement: iqag010_Supplementary_Data [file iqag010_supplementary_data.zip]

Archive with 7 entries (7 files):
- Supplemental Data 1.csv
- Supplemental Data 2.xlsx
- Supplemental Data 3.xlsx
- Supplemental Data 4.csv
- Supplemental Data 5.xlsx
- Supplemental_Figures.pdf
- Supplementary_Notes.pdf
