# Supplementary material for: Algorithm dependence of patient phenotypes in Long COVID: a patient-led, multi-method clustering of 6031 patients using 162 self-reported symptoms
Source: Oxf Open Immunol. 2026 Jun 13;7(1):iqag010. doi: 10.1093/oxfimm/iqag010 (PMC13284999; doi:10.1093/oxfimm/iqag010)
Supplement: iqag010_Supplementary_Data [file iqag010_supplementary_data.zip › Supplemental Data 1.csv]

symptom	group
Symptom_Memory_short	Memory
Symptom_Memory_long	Memory
Symptom_Memory_no_new_memories	Memory
Symptom_Memory_forget_tasks	Memory
Symptom_Memory_other	Memory
Symptom_Cognitive_Functioning_thinking	Cognitive
Symptom_Cognitive_Functioning_executive	Cognitive
Symptom_Cognitive_Functioning_problemsolving	Cognitive
Symptom_Cognitive_Functioning_slowedthoughts	Cognitive
Symptom_Cognitive_Functioning_fastthoughts	Cognitive
Symptom_Cognitive_Functioning_agnosia	Cognitive
Symptom_Cognitive_Functioning_attentionconcentration	Cognitive
Symptom_Speech_difficulty_reading_processing_text	Cognitive
Symptom_Cognitive_Functioning_other	Cognitive
Symptom_Acute_confusion	Cognitive
Symptom_Speech_difficulty_finding_words	Speech
Symptom_Speech_difficulty_communicating_verbally	Speech
Symptom_Speech_difficulty_speaking_complete_sentences	Speech
Symptom_Speech_speaking_unrecognizable_words	Speech
Symptom_Speech_difficulty_communicating_writing	Speech
Symptom_Speech_changes_to_secondary_languages	Speech
Symptom_Speech_other	Speech
Symptom_Slurring_words	Speech
Symptom_Speech_difficulty_understanding_others_speech	Auditory
Symptom_Hallucinations_auditory	Auditory
Symptom_Hearing_loss	Auditory
Symptom_Tinnitus	Auditory
Symptom_Ear_sensitivity_to_noise	Auditory
Symptom_Ear_ear_pain	Auditory
Symptom_Ear_changes_to_ear_canal	Auditory
Symptom_Ear_numbness	Auditory
Symptom_Other_ear_hearing_symptoms	Auditory
Symptom_Headaches_behind_eyes	Headaches
Symptom_Headaches_stiff_neck	Headaches
Symptom_Headaches_brain_pressure	Headaches
Symptom_Headaches_diffuse	Headaches
Symptom_Headaches_temples	Headaches
Symptom_Headaches_base_of_skull	Headaches
Symptom_Headaches_after_mental_exertion	Headaches
Symptom_Headaches_migraines	Headaches
Symptom_Headaches_other	Headaches
Symptom_Headaches_brain_warmth	Headaches
Symptom_Loss_of_smell	Olfaction
Symptom_Loss_of_taste	Olfaction
Symptom_Altered_smell	Olfaction
Symptom_Altered_taste	Olfaction
Symptom_Phantom_smell	Olfaction
Symptom_Phantom_taste	Olfaction
Symptom_Heightened_smell	Olfaction
Symptom_Heightened_taste	Olfaction
Symptom_Loss_of_appetite	Gastrointenstinal
Symptom_Constipation	Gastrointenstinal
Symptom_Diarrhea	Gastrointenstinal
Symptom_Vomiting	Gastrointenstinal
Symptom_Nausea	Gastrointenstinal
Symptom_Acid_reflux	Gastrointenstinal
Symptom_Gastrointestinal_feeling_full_quickly_eating	Gastrointenstinal
Symptom_Gastrointestinal_abdominal_pain	Gastrointenstinal
Symptom_Gastrointestinal_hyperactive_bowel	Gastrointenstinal
Symptom_Vibrating_sensations	Sensory
Symptom_Hallucinations_tactile	Sensory
Symptom_Sensations_skin_burning_no_rash	Sensory
Symptom_Sensations_numbness_loss_sensation	Sensory
Symptom_Sensations_tingling_prickling	Sensory
Symptom_Sensations_electrical_zaps	Sensory
Symptom_Sensations_facial_pressure_left	Sensory
Symptom_Sensations_facial_pressure_right	Sensory
Symptom_Sensations_facial_pressure_other	Sensory
Symptom_Tremors	Motor
Symptom_Restless_leg	Motor
Symptom_Sensations_weakness	Motor
Symptom_Sensations_facial_paralysis	Motor
Symptom_Insomnia	Sleep
Symptom_Night_sweats	Sleep
Symptom_Awakened_cannot_breathe	Sleep
Symptom_Vivid_dreams	Sleep
Symptom_Lucid_dreams	Sleep
Symptom_Sleep_apnea	Sleep
Symptom_Sleep_other	Sleep
Symptom_Difficulty_falling_asleep	Sleep
Symptom_Waking_up_early	Sleep
Symptom_Waking_up_in_night	Sleep
Symptom_Hallucinations_visual	Vision
Symptom_Eye_vision_symptoms	Vision
Symptom_Eye_Vision_blurred_vision	Vision
Symptom_Eye_Vision_sensitivity_to_light	Vision
Symptom_Eye_Vision_dry_eyes	Vision
Symptom_Eye_Vision_eye_pressure_pain	Vision
Symptom_Eye_Vision_floaters	Vision
Symptom_Eye_Vision_double_vision	Vision
Symptom_Eye_Vision_tunnel_vision	Vision
Symptom_Eye_Vision_loss_of_vision	Vision
Symptom_Eye_Vision_seeing_things_peripheral_vision	Vision
Symptom_Eye_Vision_other_eye_issues	Vision
Symptom_Sensations_coldness	Temperature
Symptom_Temp_lability	Temperature
Symptom_Heat_intolerance	Temperature
Symptom_Merged_temperature_other_temp_issues	Temperature
Symptom_Elevated_temp	Temperature
Symptom_Fever	Temperature
Symptom_Low_temp	Temperature
Symptom_Chills_flushing_sweats	Temperature
Symptom_Tachycardia	Cardiac
Symptom_Bradycardia	Cardiac
Symptom_Heart_palpitations	Cardiac
Symptom_Fainting	Cardiac
Symptom_Dizziness_vertigo	Cardiac
Symptom_Gasping_air_normal_oxygen	Respiratory
Symptom_Dry_cough	Respiratory
Symptom_Cough_with_mucus	Respiratory
Symptom_Coughing_up_blood	Respiratory
Symptom_Shortness_of_breath	Respiratory
Symptom_Tightness_of_chest	Respiratory
Symptom_Rattling_breath	Respiratory
Symptom_Respiratory_other	Respiratory
Symptom_New_anaphylaxis	Allergic
Symptom_New_allergies	Allergic
Symptom_Sneezing	Allergic
Symptom_Runny_nose	Allergic
Symptom_Dermatographia	Allergic
Symptom_Skin_Allergy_other	Allergic
Symptom_SkinAllergy_itchy_skin	Allergic
Symptom_SkinAllergy_itchy_eyes	Allergic
Symptom_SkinAllergy_heighted_reaction_allergies	Allergic
Symptom_Reproductive_all_menstrual_issues	Genitourinary
Symptom_Reproductive_early_menopause	Genitourinary
Symptom_Reproductive_abnormally_heavy_periods_clotting	Genitourinary
Symptom_Reproductive_testicle_penis_pain_changes	Genitourinary
Symptom_Reproductive_sexual_dysfunction	Genitourinary
Symptom_Reproductive_postmenopausal_bleeding	Genitourinary
Symptom_Reproductive_other_urinary_issues	Genitourinary
Symptom_Reproductive_other_menstrual_issues	Genitourinary
Symptom_Reproductive_abnormally_irregular_periods	Genitourinary
Symptom_Bladder_control	Genitourinary
Symptom_Peeling_skin	Skin
Symptom_Petechiae	Skin
Symptom_Covid_toes	Skin
Symptom_Skin_rashes	Skin
Symptom_Muscle_spasms	Musculoskeletal
Symptom_Muscle_aches	Musculoskeletal
Symptom_Joint_pain	Musculoskeletal
Symptom_Bone_ache_burning	Musculoskeletal
Symptom_Difficulty_swallowing	Misc
Symptom_Hallucinations_other	Misc
Symptom_Sensations_numbness_one_sided_weakness	Misc
Symptom_Bulging_veins	Misc
Symptom_Sore_throat	Misc
Symptom_Inability_to_yawn	Misc
Symptom_Changes_in_voice	Misc
Symptom_Extreme_thirst	Misc
Symptom_SkinAllergy_brittle_nail	Misc
Symptom_SkinAllergy_other_itchy	Misc
Symptom_SkinAllergy_shingles	Misc
Symptom_PEM	Misc
Symptom_Fatigue	Misc
Symptom_Change_sensitivity_to_meds	Misc
Symptom_Neuralgia	Misc
Symptom_Pain_burning_chest	Misc
Symptom_Eye_Vision_pink_eye	Misc
Symptom_Eye_Vision_bloodshot_eyes	Misc
Symptom_Eye_Vision_redness_outside_eye	Misc
