# Supplementary material for: Algorithm dependence of patient phenotypes in Long COVID: a patient-led, multi-method clustering of 6031 patients using 162 self-reported symptoms
Source: Oxf Open Immunol. 2026 Jun 13;7(1):iqag010. doi: 10.1093/oxfimm/iqag010 (PMC13284999; doi:10.1093/oxfimm/iqag010)
Supplement: iqag010_Supplementary_Data [file iqag010_supplementary_data.zip › Supplemental Data 4.csv]

variable	0	1	2	3	4	5	6	7	8	9	10	11	12
Symptom_Acid_reflux	0.36931344813106914	0.7781430960546617	0.2618590251901825	0.3116953292399463	0.07060102921508028	0.3788520529916527	0.4997381670699476	0.6072826671474855	0.10927100675109123	0.14634388117494518	0.4345463014613469	0.20028361746685897	0.5583993793838473
Symptom_Acute_confusion	0.15889422146684193	0.7293630055481174	0.33279114593922265	0.006497748996349703	0.0026495735804957675	0.13751324307132487	0.27190479625660374	0.5438510680063877	0.026072547587870934	0.06225114415755566	0.10146899400723186	0.19257440096497488	0.3038760789224983
Symptom_Altered_smell	0.2340746144661995	0.6307496466733336	0.23988923526172468	0.12890165662621286	0.18636911636775297	0.21854677260624336	0.29113901114240526	0.394780323088223	0.1598385030437767	0.13110107674607743	0.08580758383478854	0.20038683721705872	0.3365151060419631
Symptom_Altered_taste	0.29489614406643605	0.6865503501034466	0.32464023632123845	0.1664643244351687	0.20462838594688795	0.25582999366314907	0.3738940414070816	0.4834984214084596	0.16890339348825112	0.17192480512006297	0.14416317348455523	0.23530080467242112	0.4100604310052765
Symptom_Awakened_cannot_breathe	0.41108938579503657	0.8141083384631341	0.32645412034407234	0.2263072233769049	0.04088081686236876	0.16714245124759466	0.4710648049217122	0.6267766479092562	0.20865952526860665	0.06872034469890335	0.4269097028467824	0.22580788267865268	0.5475649649144677
Symptom_Bladder_control	0.07794713242303465	0.623219526185064	0.19742856711679677	0.07337216956769878	0.012969029079281786	0.19225108628549994	0.20792196603939825	0.3751477684306672	0.05506651079179112	0.036139140546523105	0.17991856416317778	0.08012882090924471	0.28719174583765605
Symptom_Bone_ache_burning	0.19125449030778544	0.7662450784290294	0.3387276578668469	0.12338393532811211	0.04403711178835739	0.24882209112522674	0.30756015827865685	0.5719564929030612	0.07043783806240245	0.09432706569163611	0.29534971164008295	0.12083420393094295	0.4939669150312433
Symptom_Bradycardia	0.10770095258527736	0.5026509864243095	0.18427169427924062	0.11275354582317938	0.022975758951835682	0.16884190433049007	0.21789504999434336	0.3639326073754287	0.05950981884407055	0.08703430485393338	0.23793356979415975	0.091758909984844	0.20885713781300194
Symptom_Bulging_veins	0.0651968461299779	0.6380882992032783	0.20730265337187204	0.09951330089386803	0.00794727589390135	0.23041848495223377	0.15549248920143094	0.4260739556271748	0.022518375389304065	0.0443949830655248	0.2909292385114013	0.035604418101448834	0.29465165233393037
Symptom_Change_sensitivity_to_meds	0.15928314839322705	0.5664581505844276	0.2599727493170201	0.15370555157721405	0.06897865475245121	0.20157939438455588	0.2837525432271277	0.384992709946976	0.07811252623731373	0.0747816423637523	0.297966441451456	0.14564148233754098	0.3014977489147382
Symptom_Changes_in_voice	0.20406499264507028	0.674485527804357	0.2511961261815295	0.15980585572257122	0.07167507935057404	0.3321184889328316	0.29591270402275194	0.4932973988408823	0.11755881468194086	0.11172934440754302	0.26367747024493843	0.20490122662502985	0.39088254842007647
Symptom_Chills_flushing_sweats	0.622376801039515	0.9617047854546803	0.588834858003297	0.4342616573948718	0.1169823826784259	0.6536031699859634	0.799876450032123	0.8709304179658631	0.22744112555387636	0.2839303292023271	0.572953425742117	0.4239230770175635	0.7892600666876176
Symptom_Cognitive_Functioning_agnosia	0.03744500508238413	0.4825482751639465	0.2523650443734443	0.011655964655137767	0.005394793061328722	0.07515530123939694	0.13780459110976948	0.31338719655495617	0.029290809204133034	0.03452369054209458	0.05522911983040786	0.13414296147608204	0.08633464741581834
Symptom_Cognitive_Functioning_attentionconcentration	0.8573194221382794	0.9945023973272249	0.9684777470422343	0.19593074781791567	0.16495698255206429	0.7800285081009447	0.95085414392143	0.938619997961417	0.7376438162671245	0.8199005043701629	0.6592684614917043	0.917565829842767	0.8943360153829324
Symptom_Cognitive_Functioning_executive	0.6347797709170405	0.961093236094037	0.956941694144363	0.03472420176278836	0.0445780639189475	0.5595592118215272	0.8310332280721894	0.8736516297047217	0.43807915220866267	0.5931718892894599	0.3556284650999197	0.848630827216833	0.7126337793960006
Symptom_Cognitive_Functioning_fastthoughts	0.18711384615561674	0.43761638042350687	0.30235588109176803	0.02525623922983719	0.014965012188582715	0.10350609461012203	0.25560928960848384	0.32118295635155525	0.10598865671187885	0.1268672608928185	0.09669448054476781	0.17046580863309863	0.2792457577212724
Symptom_Cognitive_Functioning_other	0.04153955679944357	0.19600695368153065	0.10192802643772977	0.0545054129312782	0.02652435095152046	0.1385982724951632	0.1559015843255699	0.12790680686545167	0.06347704003478152	0.053116729488992896	0.08365393614778147	0.11192844113646273	0.06017499897982047
Symptom_Cognitive_Functioning_problemsolving	0.5836476763518471	0.9351444877946108	0.9043278230370863	0.019275667178612826	0.035478293037316526	0.5376734432357684	0.8095275951736343	0.8732026510140736	0.41402192387183084	0.5502818124559521	0.3185382349968146	0.7833480260333735	0.6881500176604295
Symptom_Cognitive_Functioning_slowedthoughts	0.3639800050497849	0.8185612932367727	0.7021010516761113	0.05666982690471999	0.1108914506800993	0.3994652716270915	0.6338895234608669	0.6826927825169197	0.3013265065479395	0.39774439016468033	0.3249216514602381	0.5723372783953824	0.48967492786373257
Symptom_Cognitive_Functioning_thinking	0.7431982205812477	0.9959169345039198	0.9680557679448859	0.04661330347319856	0.08208287034589024	0.7027317997282838	0.898764763930397	0.9256368323384073	0.5389240022345837	0.71088627195656	0.5038633618626731	0.9054433030407906	0.8016375365483503
Symptom_Constipation	0.22563224896189138	0.6594442104380964	0.2639601846914153	0.1627282113617467	0.05635384194372146	0.266862246540959	0.4130167711702893	0.4788409143636118	0.1084523171579877	0.10257436401753724	0.31193943439463795	0.1643652634214504	0.4442135167787498
Symptom_Cough_with_mucus	0.3315193357567435	0.6002766392880658	0.23586580618584846	0.240285368303296	0.1311689833931696	0.27385520290340154	0.4616326280334993	0.4427745681852943	0.16463297987925352	0.2191514382106637	0.22287818725396194	0.25113239802042847	0.38098740779284407
Symptom_Covid_toes	0.07954686222131833	0.5261553743205847	0.20680958295431634	0.08125512578240124	0.03310023365781014	0.2070257503674146	0.12667092757826579	0.2623002208395101	0.04675766254142638	0.05186236029358389	0.1272427921690703	0.04809130597508951	0.2009237981669622
Symptom_Dermatographia	0.026568449730762743	0.44849017296882504	0.11918591568563557	0.029298080452742806	0.010093868006711842	0.08615413318197203	0.06226303610592461	0.21174184410778046	0.01035918918547625	0.015476676672882156	0.09486090142948662	0.023976807227784933	0.18928184435340412
Symptom_Diarrhea	0.6539186972794611	0.9279219620958377	0.4240166144188353	0.5540886481393829	0.2036348342306336	0.6573531741446452	0.7734226615265151	0.8006978638829297	0.22375119666800683	0.32401303264542186	0.6000555652050813	0.4483020843223515	0.8009996904188422
Symptom_Difficulty_falling_asleep	0.4861658456806265	0.8211772706372448	0.45802138954254534	0.25142840948562273	0.02776237982529185	1e-15	0.6498848395818269	0.6328581442691253	0.5372589235254871	1e-15	0.5607368554931679	0.43164706639466033	0.5369828051990717
Symptom_Difficulty_swallowing	0.26976238851191936	0.8946994720179213	0.28022605890447194	0.21774398905620665	0.058738566684776505	0.34801150596273633	0.4029411320319188	0.6379459562979404	0.08845072218867427	0.119251575261407	0.3818241597950983	0.17426976388454699	0.5165640141615847
Symptom_Dizziness_vertigo	0.7320943669516559	0.9727718560754087	0.8422827867751663	0.4823250575060683	0.1595226193192426	0.800180960203225	0.8613242213523099	0.9662951069985467	0.3454349448732302	0.4822275919702028	0.7314113888332212	0.6578940861370958	0.9183828032439366
Symptom_Dry_cough	0.699373982335682	0.8366747862034148	0.5636358229734348	0.5829667999643862	0.41740253989993115	0.7283269198400024	0.8093166831629748	0.8084584477379398	0.484071973732296	0.5205802174726972	0.5455433469676884	0.6395105110136162	0.737097485581384
Symptom_Ear_changes_to_ear_canal	0.15189163654153878	0.7368638542786975	0.2027165981589308	0.16862915960868677	0.038319223165378426	0.2067154008687839	0.2681289970720789	0.46913116181832226	0.06723399006662216	0.08659287682188606	0.26042065757802163	0.08782204394586149	0.44499858590826874
Symptom_Ear_ear_pain	0.17023692628517084	0.8191509138303414	0.26839515006784753	0.17448387812452354	0.02018427344585532	0.2774899890000223	0.32200639149068067	0.5482552001716959	0.04892659684797427	0.10286132234867755	0.2905062835108501	0.10706532167408918	0.5001957249327277
Symptom_Ear_sensitivity_to_noise	0.2675985788096087	0.9043072033545158	0.5619282299535385	0.15209064664576188	0.0406480910072778	0.364985871093674	0.47916675934058917	0.7482397465489075	0.1292641967985433	0.15417427517127377	0.3251286651709379	0.2936441298486961	0.5774679565754444
Symptom_Elevated_temp	0.7029062994689271	0.8975896001138325	0.5395353328163494	0.46632941096122593	0.15844073057740432	0.6131461274611714	0.8269626105766847	0.7792336817674531	0.3140883480673205	0.2968102382781472	0.5444103968921036	0.45134798287983896	0.7646013259937986
Symptom_Extreme_thirst	0.32964963211647125	0.8021992154483009	0.40706935802524935	0.19956775639083915	0.024975337763161073	0.40333213038289867	0.4383605068849274	0.6608905931709922	0.13663426754957292	0.11503275561089801	0.395834222022085	0.18617538297638175	0.508716640535395
Symptom_Eye_Vision_bloodshot_eyes	0.10105824352614234	0.5146120281541271	0.23281186884047117	0.07371744285757124	0.01573700682345081	0.16070533860819228	0.12212411990992332	0.30517878545671195	0.04709136538653809	0.03872990612431722	0.16987073058019847	0.05125111259521043	0.3078760106371141
Symptom_Eye_Vision_blurred_vision	0.22784626367618663	0.901347643917498	0.6771268348802814	0.13162797852341596	0.025956104655712717	0.4781180546278549	0.47844854060188363	0.7859032742351169	0.15042852507200613	0.12854363325587162	0.4414111157068565	0.2495013596214267	0.6544838492620351
Symptom_Eye_Vision_double_vision	0.016032913468253092	0.4983856484176672	0.19034476284740295	0.012263836368061323	0.00518522955895955	0.0973457305712737	0.08659728745138374	0.17735160239922237	0.022026177173650466	0.012349965919463616	0.07868560026629569	0.03763723903106935	0.12381564962676989
Symptom_Eye_Vision_dry_eyes	0.21544987926518955	0.7975083665361784	0.3975223626579327	0.1649101511983219	0.04552694955544532	0.4040427714348835	0.31416301751882275	0.5842642998542723	0.14815827178592408	0.10282673934499749	0.35013452821123386	0.13727013918142095	0.5213584824779736
Symptom_Eye_Vision_eye_pressure_pain	0.17634995283488875	0.7965136030569029	0.3570003681133723	0.10312793276214398	0.02883410860656087	0.29881724018923017	0.29510773817859387	0.6272967315783117	0.0837110798890825	0.09375422535897046	0.2820066633689428	0.1337553070355099	0.536442605229135
Symptom_Eye_Vision_floaters	0.14575519745154653	0.6391037560963387	0.33850453264610936	0.08534868357633045	0.01939924768390469	0.2164137391741965	0.20596116270677992	0.4953831072738112	0.05943878725651182	0.06816007990855699	0.1999387110218024	0.10763762885953895	0.428557904265867
Symptom_Eye_Vision_other_eye_issues	0.16743657258477615	0.5873330566095986	0.34108164590371653	0.18668925126100314	0.06997633784644243	0.3626586679465565	0.2675583685941538	0.45439421813648023	0.13922812853432656	0.11793450173872845	0.3047153459019397	0.2001450972036518	0.35480336517601246
Symptom_Eye_Vision_pink_eye	0.08417791258535971	0.3364718936895363	0.1641552750725821	0.07991474460335955	0.03836998640704377	0.18904907371601273	0.1174190188254651	0.2613542562321964	0.042875177416817886	0.05579181333940163	0.14286052840678523	0.07435160169012311	0.2576296144299867
Symptom_Eye_Vision_redness_outside_eye	0.047699065588079716	0.4465232158524025	0.09334580291376529	0.028172682433357802	0.013277349012619103	0.12511966280673095	0.0612736977663771	0.17480039584034343	0.018624002317933333	0.021902678478138288	0.09465704710829184	0.033866975916602454	0.20648862016819658
Symptom_Eye_Vision_seeing_things_peripheral_vision	0.08159249844220433	0.5852152206686132	0.22529494271346456	0.02474055961745141	0.002884686204303745	0.11482363103696697	0.17327281986339044	0.36238351651885237	0.020743423955065465	0.0360601374046082	0.10141046940362085	0.06661252771278452	0.2842209576171201
Symptom_Eye_Vision_sensitivity_to_light	0.22756672552308826	0.9745044503072041	0.5831806587977656	0.07611754269861662	0.01750193010178499	0.37961367930082196	0.4194057837584415	0.7100883972813429	0.0835072054089876	0.11904345528019891	0.23375885546835448	0.21105837254715568	0.6078341530759148
Symptom_Eye_vision_symptoms	0.19290770902859775	0.8719385475073301	0.6313292205250192	0.1334362028045176	0.012846636261623086	0.43946772069431683	0.4023721464139698	0.7897795419616941	0.13260649916431647	0.12551614479151518	0.43315046362684434	0.22267681269807302	0.60606293020042
Symptom_Fainting	0.1010791940392836	0.5288354175532113	0.19431967681068757	0.060915747899882335	0.015724191309202447	0.12826997453795014	0.1675923325241015	0.23780847592554596	0.04733979461331915	0.06143753250082744	0.12701954770315468	0.08172870050334974	0.19226986791665768
Symptom_Fever	0.44131238699318664	0.5984918382257717	0.2968497179238692	0.22437093202595573	0.07661828487060003	0.33944026248618425	0.537089982016797	0.45382195473086795	0.12005420269688376	0.15877010705312283	0.20949938119888306	0.2269634122728546	0.3638754767249036
Symptom_Gasping_air_normal_oxygen	0.6259563495853694	0.8569644725048203	0.5793362976522302	0.5150441806502896	0.2068516494748103	0.7007470626099052	0.7367902477531207	0.812285669398355	0.3048637686027899	0.4000137861662138	0.5524363838143928	0.511449928392436	0.7487380412957839
Symptom_Gastrointestinal_abdominal_pain	0.4565936126337481	0.9553749091142693	0.39607944704877057	0.3386162579433353	0.06298822523125931	0.4953303527917147	0.5877109799740172	0.7866866170706118	0.1294278159046036	0.13360562174304216	0.4755903163225261	0.23640724018181092	0.7069570696456984
Symptom_Gastrointestinal_feeling_full_quickly_eating	0.3243807405863502	0.7540678321052932	0.3420861799271802	0.27734318379653955	0.0820553714108237	0.3820648937903555	0.4343129567729202	0.5255959057190147	0.12082212190266467	0.12536587779034883	0.34310767098612127	0.20834013799180362	0.4591023198192569
Symptom_Gastrointestinal_hyperactive_bowel	0.25459269944215257	0.6865670115148963	0.21771815339350944	0.17458325459512905	0.04741121380496469	0.27061761628816655	0.3255696958885302	0.4590734899572456	0.08060427469520236	0.06796333034469064	0.2578984358967335	0.13380349440717013	0.44802519676617125
Symptom_Hallucinations_auditory	0.03873218056790312	0.44967356875952924	0.1270983182065963	0.009364606592564976	0.010292450256962597	0.05598127548916961	0.06531007995223463	0.1968469169066521	0.01928416490829238	0.022010904865260198	0.03914768767933764	0.037407595137032054	0.11754445494969741
Symptom_Hallucinations_visual	0.07418127629721882	0.48117542395083107	0.19563329307538943	0.032244689097820856	0.009204123191217575	0.07707702392147936	0.11137663468246063	0.25818325619918275	0.014068656349408104	0.03946224952720661	0.06896063234545037	0.08324653982310387	0.15577527564742047
Symptom_Headaches_after_mental_exertion	0.27865738944755475	0.7557568838647658	0.4970595299633319	0.04516608415757915	0.01929827326349859	0.19579371979949686	0.40718787736904705	0.5554228156833388	0.08251217501293316	0.15211183267034778	0.1522453168817921	0.22780921210256747	0.4694767325996441
Symptom_Headaches_base_of_skull	0.283654396031945	0.7110328681918985	0.35460276914275163	0.14391563497637505	0.03453000623402679	0.26162800099656064	0.3531475414626669	0.5444157127868158	0.08225864773312534	0.1738776961290755	0.3078500508946386	0.19250852673850993	0.5278386673865623
Symptom_Headaches_behind_eyes	0.45828958362908767	0.8283468122670811	0.5401768873435132	0.2523482411153304	0.0868785162804183	0.41275745101851574	0.4717387448903226	0.6601757655034787	0.20426545472565674	0.3250438799158074	0.3408718033106646	0.2851104023163095	0.6652852295738355
Symptom_Headaches_brain_pressure	0.28438385079594003	0.8409203466605601	0.5402413431023237	0.10345786550934072	0.03903665897234121	0.3545188580197369	0.4023827017781953	0.6857556947650861	0.12124886549639252	0.21859614657346899	0.3295843789973456	0.2496687637247383	0.6090416955929767
Symptom_Headaches_brain_warmth	0.10039409766326998	0.4761715300630158	0.1505455044462401	0.041748805608356386	0.013507645730563043	0.09810642292257654	0.11998850824497709	0.2977177355344851	0.036035770705094346	0.04882549377602049	0.14485092150607343	0.05576466687311223	0.2311250949030071
Symptom_Headaches_diffuse	0.3727420817173547	0.7422934103664416	0.4504338245157909	0.22855665947057058	0.0770562517036905	0.3597382760076033	0.44932321498063876	0.5286561105991655	0.2122633912701376	0.26483606254391884	0.252489632318065	0.31888900962774014	0.4672357411521563
Symptom_Headaches_migraines	0.26329255230234816	0.6987814271057735	0.34859252506200933	0.1228656935067479	0.03385130412890111	0.1950534165927763	0.31169328551399494	0.4175296007015708	0.08542859317859078	0.1506701593586066	0.19846956043122094	0.19617062426172133	0.4273140278191581
Symptom_Headaches_other	0.09865175559666553	0.3179696637107857	0.17303839609949415	0.10630628021160503	0.04960084624578565	0.16236169322182753	0.14348318288016146	0.20978995246334	0.06839187759530492	0.08561886394740642	0.1377734847841362	0.1269025469085503	0.19691298014660893
Symptom_Headaches_stiff_neck	0.43952910228349806	0.8476036220604395	0.5430818930267088	0.1925780192832305	0.0556994137810925	0.4211219871206364	0.5658320146156605	0.7535717270546439	0.17307169888548035	0.24515562787982279	0.37100707117607046	0.2564113059747109	0.6769486136023624
Symptom_Headaches_temples	0.43214020692533334	0.7307600069768686	0.46421043727185346	0.2321734061404025	0.08515167676302975	0.27165673218040787	0.45687046959555594	0.5091680928112384	0.2266940538529465	0.2798664383215422	0.30322894992175065	0.2417253944899685	0.5358362948967238
Symptom_Hearing_loss	0.04378678477880553	0.4290741447180245	0.11379747621171249	0.05008847885652235	0.02257469662793177	0.08622525780191152	0.11321519624014041	0.23721700630255735	0.03661229311637455	0.04374371341523336	0.0966349439505948	0.049254972018589735	0.18005020938989252
Symptom_Heart_palpitations	0.6778242295782316	0.9223195613183519	0.7807529057870111	0.6056052972866119	0.2194392539844144	0.7766652152184276	0.8395951725057771	0.8971562777647177	0.40609322985159774	0.4774244782770203	0.7599454449781905	0.5402149608870689	0.8302647012520742
Symptom_Heat_intolerance	0.2579285234888194	0.7735395647364914	0.396943231723841	0.12672005443347964	0.035764232056459996	0.25408533105761444	0.42223108585386154	0.5860134872255748	0.09248070703764781	0.06448422406347677	0.26558813556640576	0.22803225771627436	0.454781101076867
Symptom_Heightened_smell	0.0564555672350519	0.35723998664626	0.0986596441724372	0.051845049464692275	0.009090653887983233	0.06645790260936603	0.10516662146820993	0.21496114997292298	0.023125164392882543	0.02191772572605617	0.05140280733493569	0.048485890836248616	0.15382802991638328
Symptom_Inability_to_yawn	0.023241018427269736	0.20026839673444857	0.041823669208670346	0.0338058152095367	0.017883022358857425	0.051645891704249755	0.045184411990369426	0.12887230024840554	0.028562774732818052	0.01670490713749447	0.1044026040733008	0.020299589102572436	0.0964991976417311
Symptom_Insomnia	0.8884331543822144	0.9668392236370948	0.7787551483957307	0.6004740668257103	0.09123804984257011	0.07361986549099071	0.8874692119528226	0.9310968802600299	0.999999999999999	0.03721925533746256	0.9950343933673179	0.7547813364537772	0.9228566898740113
Symptom_Joint_pain	0.547599501261589	0.9473869537307271	0.6878488573163696	0.3934398667268523	0.15400350202401195	0.589722925126271	0.6776864330452032	0.8843035510694556	0.2702439399363788	0.3409006326504255	0.6186990654690554	0.45341370597426084	0.8549891485866294
Symptom_Loss_of_appetite	0.6005004329023328	0.9447015593732101	0.46354726170865834	0.47196917568020125	0.15955054418214637	0.5618455626012301	0.7286288954663983	0.7195113958774051	0.2316170183803788	0.2760480365848676	0.525525937572662	0.39022930513792803	0.6852847119911998
Symptom_Loss_of_smell	0.44145213357375	0.6458071939600796	0.44269388840269963	0.2776327165546116	0.357761752101097	0.3627467372172206	0.49905847060356967	0.48308377704956906	0.3645085989069137	0.32850367633242256	0.23497635263115169	0.4036026716979548	0.41997800422516235
Symptom_Loss_of_taste	0.42329789549736535	0.6594628702445228	0.3712952302320041	0.2537487825485686	0.30751016219678345	0.341663529839304	0.4712588991689425	0.4647634640988881	0.3256058113360295	0.2890858577417622	0.19287433363061257	0.3463954812762025	0.3975090902664621
Symptom_Low_temp	0.14889381474928098	0.6694383297031754	0.16591238037189165	0.13086476196337657	0.014745967446229507	0.23047001380195037	0.3351896350483918	0.41624340880400623	0.04145645208453683	0.0579407045615127	0.22757287688351102	0.09008019989684111	0.3428121289436166
Symptom_Lucid_dreams	0.18464167017967492	0.47217532064352374	0.24993211611479393	0.07413601377143988	0.008359378293700506	0.05854424465796053	0.20462379934443703	0.2906835711710625	0.11109867006844926	0.035558264535816765	0.12498872551747972	0.12070786221266494	0.30697085040228717
Symptom_Memory_forget_tasks	0.07338211196007423	0.5723851284656237	0.34036466017101963	1e-15	0.0038381217984656377	0.10537133943570083	0.21167413392918538	0.32916917571513854	0.03520968104230271	0.06997354132841523	0.059605997645679636	0.16971713679303388	0.11999957332572869
Symptom_Memory_long	0.31922019136471713	0.8489784672283862	0.7873408054990778	0.005815174278056011	0.045323833605506916	0.36299607443566756	0.620465056645442	0.7434282930819612	0.2969605580011043	0.3240490060864614	0.24533480786957412	0.613246654223699	0.478334000459947
Symptom_Memory_no_new_memories	0.04029375805242923	0.38623525418180915	0.284281045453081	1e-15	0.006495073597205674	0.03869054666166876	0.08592188709635781	0.2016871396173199	0.04221144672259712	0.03334170348711662	0.01584628625047025	0.12654970976246885	0.08602774910360579
Symptom_Memory_other	0.047156770416074675	0.22315512016588493	0.15907697015349595	0.027732067913269837	0.04248570384623042	0.19885653324007313	0.2093812566079518	0.16340986153424156	0.07965786356660992	0.12101911249222444	0.12362272496728136	0.15584943324412012	0.11308609930554277
Symptom_Memory_short	0.9183165862223931	0.9847885587339198	0.9541868575078782	0.9768618444624064	0.9427760299453734	0.8665728538092651	0.93679362368825	0.959978915846658	0.8696636416442833	0.888786060393487	0.9002447433837306	0.9217130912212561	0.9239093767978545
Symptom_Merged_temperature_other_temp_issues	0.3631117537921669	0.7745931977629101	0.39631154186819023	0.3337666402203278	0.10575883350337677	0.47772524661783045	0.5630678135969699	0.5848344828265646	0.17306562092776806	0.2208156958319851	0.47448288464824284	0.3485987944420708	0.5387842067460124
Symptom_Muscle_aches	0.7243045200203561	0.9731969457352275	0.8054207594990173	0.5611004887399109	0.24647935489914924	0.7205731640211915	0.8041529033919167	0.9521603064588201	0.39297373216611703	0.5443009246921251	0.7363683830166019	0.6249897060159024	0.9027690455842002
Symptom_Muscle_spasms	0.20722087848024381	0.9204516857695266	0.49901865342434776	0.19822672606009187	0.036123052535556185	0.359565104703668	0.34429589632859153	0.7559899524122121	0.0945610941957313	0.1001156089413676	0.4875552943289247	0.19360891029162008	0.629232371554838
Symptom_Nausea	0.5252719974624557	0.9405547402434113	0.4492351099850918	0.3617756129838793	0.08993085857040625	0.5279434865677549	0.6912935201631134	0.8123847518815385	0.09088295024727303	0.23191807730384015	0.5269170879295176	0.3554235663022405	0.7448795603734605
Symptom_Neuralgia	0.1582895910773227	0.8536903577257812	0.46069161186550267	0.19479466794112327	0.029150200695789105	0.3846869108372704	0.29705778691580476	0.7357388348918704	0.06495375288880703	0.10650749501150611	0.5047971420002161	0.14372541571852027	0.6319970483984163
Symptom_New_allergies	0.059434369209103326	0.3972205139488527	0.1241519238309276	0.06523240764990856	0.012060034030422847	0.13424829727617674	0.15975261369791038	0.24109281118678116	0.03394672791326824	0.0327897909936907	0.15833833299257433	0.05711099500396589	0.18708023871347873
Symptom_Night_sweats	0.5195169176608908	0.9007463759031427	0.4709674830775446	0.2230395427244163	0.03960019515782138	0.20960666000964073	0.5814606299882672	0.6916961860961546	0.3362829204743252	0.07845546718398555	0.4874685956010012	0.27982829023993294	0.6689691128324727
Symptom_Nightmares	0.2966106425097583	0.6997684644303324	0.33312106512264367	0.12372743825834005	0.005878127416829065	0.06906437799739441	0.3474273153467643	0.48219994537942845	0.14255026265145349	0.038388090386460565	0.24055026877872243	0.2103284575229758	0.3976713916287019
Symptom_Other_ear_hearing_symptoms	0.14562075719324752	0.5921412052700233	0.26960106645336607	0.1442896387937059	0.052108345977270466	0.23404135109283342	0.24059715769357096	0.3906925819010368	0.0831607917715614	0.11294819251094296	0.28834609706042014	0.12444401257263962	0.31069819780053676
Symptom_PEM	0.93188530122355	0.989432529969593	0.9719836949329979	0.7933268279499265	0.5297310411084325	0.9214620987125843	0.9652358590990018	0.9910268954036894	0.7824341094955997	0.8453016110890771	0.8940722283860487	0.9285296126319307	0.9614690060707289
Symptom_Pain_burning_chest	0.48771714976277303	0.8882874764788499	0.37972620474831736	0.45485299092392356	0.17965846933484864	0.5857815238514446	0.6291835245332927	0.7669045702067695	0.21528334515949327	0.293698946336739	0.5297181494307718	0.3411899425241795	0.6811057224523828
Symptom_Peeling_skin	0.07942456758268855	0.5440120251238729	0.16477686813217332	0.06261855568881715	0.020256673329726856	0.16132010506662608	0.1486855846101605	0.2691169609138172	0.031246704437589243	0.038298661533779546	0.1699216134806626	0.045072495191672265	0.22227068988707857
Symptom_Petechiae	0.09232681704149572	0.6857983388118322	0.16807251450806435	0.10467121017959224	0.014198577790679212	0.21856093266598783	0.16013449817278036	0.3947734667406115	0.03406556373804176	0.05662161072481952	0.2008386616075491	0.06385870694697766	0.3198543706654618
Symptom_Phantom_smell	0.22612672775516288	0.7526014355111639	0.2677848777124948	0.14197501456159606	0.13004626297395827	0.23509813222495266	0.35129053456347076	0.52511167086298	0.133327970816089	0.11110083253361597	0.1202536713527305	0.19446705433826522	0.40504650381240076
Symptom_Phantom_taste	0.07769557166051409	0.5158745765904452	0.09376834339121207	0.048102368182185606	0.048526690406825904	0.061236089155867576	0.10088304777577721	0.24363034848846069	0.053892093519045184	0.033491243131114644	0.03418700058905251	0.05623633964567808	0.20379576578873168
Symptom_Rattling_breath	0.17481481433011806	0.5360039217086214	0.14578863510041698	0.11251060726397383	0.04880722950208852	0.21747903398826973	0.28981134394842567	0.3509246679470721	0.07109518076099638	0.0618658046646604	0.10517072236742177	0.12525894968288454	0.2911630861120293
Symptom_Reproductive_abnormally_heavy_periods_clotting	0.09122054004947769	0.2750141602361686	0.06553576705558421	0.04540344497424951	0.016395454510051876	0.09133583683458583	0.21461083083551769	0.19869420896248105	0.02842183666431997	0.03788077177893955	0.0851413530475526	0.047890046512877614	0.1700200853697095
Symptom_Reproductive_abnormally_irregular_periods	0.11272740132820427	0.3307119027834338	0.08550393108576584	0.08978408359609603	0.025699151345106242	0.12157437253916446	0.2385975784711244	0.2305346632283023	0.03923134836687196	0.04644137194710435	0.13040245414932045	0.06796974349272777	0.19485698538941235
Symptom_Reproductive_all_menstrual_issues	0.15729008362130772	0.48730154121176067	0.10798534842079924	0.13724376481896688	0.05147388334308753	0.22289162329247922	0.3631524764494552	0.3759576497591764	0.052193179230648194	0.06492021023612658	0.193438330677334	0.104980247281761	0.2864341447638253
Symptom_Reproductive_other_menstrual_issues	0.07943186556141593	0.21497565699609306	0.06637148232815177	0.07718595724629479	0.04496893031356524	0.11690320891675904	0.15096107717256918	0.14329413311252598	0.03098064266772515	0.051823436591290205	0.09714273675332878	0.07873472682469132	0.10230454910038886
Symptom_Reproductive_other_urinary_issues	0.09781267082630583	0.4684665828612017	0.19284557486569492	0.08254628072941658	0.013407940249103587	0.1875608848009598	0.19267053502027734	0.3455404294867024	0.05115975704342991	0.05306227975644341	0.18706757459378026	0.09501879408695785	0.27664206902733324
Symptom_Reproductive_sexual_dysfunction	0.08952048984289486	0.43889916117400174	0.2047009204814478	0.046702219821393824	0.02179358948809297	0.10067022230365884	0.12063921489935897	0.19937956871071608	0.05128257629612896	0.04867216615501377	0.07249885262632345	0.11710472545963273	0.19031636247756745
Symptom_Respiratory_other	0.06880025871319094	0.1466926677948821	0.07599335862791587	0.09255422303164451	0.0846403693630163	0.16442840829631555	0.08507438895376834	0.10880113047392569	0.046240640976924104	0.06269035815637501	0.10358307824275682	0.0627250483753669	0.08369052354664665
Symptom_Restless_leg	0.17901886792858238	0.49546023515097576	0.2680466646262328	0.09286418129965512	0.010154798184323926	0.0454609794818136	0.2585563918055776	0.4318555855733737	0.13718015856832008	0.01613860078380781	0.2360680951327169	0.14314640921103808	0.33997487250472913
Symptom_Runny_nose	0.3715125694263738	0.6700526726264046	0.24294976217030465	0.24678658007541515	0.18003408643016935	0.3465098251726561	0.5213672049946038	0.5514650795486574	0.16434213028787997	0.24181292937338011	0.2328006287065126	0.25104595669687846	0.45791318963918787
Symptom_Sensations_coldness	0.26606109996032556	0.908593764393492	0.4321804068431513	0.21432545548164184	0.08228310937368111	0.45570694242640974	0.4231076706067642	0.7014362329321435	0.11289326348225044	0.15223842986895553	0.45814842338463435	0.22085851078702587	0.6157560844242195
Symptom_Sensations_electrical_zaps	0.08311467413279183	0.7992752560733811	0.3939511516755222	0.14651429046446393	0.03825524164051567	0.2877059686613523	0.24394592876484328	0.5910777235861113	0.07065813838831736	0.0618578896571281	0.42345753604370345	0.09165886101490443	0.5154432255583652
Symptom_Sensations_facial_pressure_left	0.016036586384866502	0.4174552109236265	0.1153159131802461	0.030480302578773173	1e-15	0.08698189902179496	0.032046520667617574	0.1937015571170808	0.011492432272744924	0.028719244364425623	0.14322759197133708	0.03958518563939726	0.16813038867346713
Symptom_Sensations_facial_pressure_other	0.03726404197651367	0.23548604376456206	0.09842086509594235	0.018741128169512466	0.0025900941039221936	0.08583480188062775	0.04146647444358679	0.1282112408742712	0.015959430570482283	0.023897755576018115	0.08111316224456391	0.029763081575257717	0.127677726604826
Symptom_Sensations_facial_pressure_right	0.01712130700160637	0.330115232323151	0.08782096861148825	0.028253696923369626	0.005208184701524818	0.05961281395204868	0.020579758269112725	0.1917997889849697	0.014340871979996714	0.02475004905345335	0.1067918839117663	0.02629284690523507	0.16841989708449298
Symptom_Sensations_numbness_loss_sensation	0.2373347556896227	0.9360517948954683	0.5398167101183348	0.23077880295662984	0.064197765546913	0.4056647500173476	0.3373082776457414	0.7360200914134302	0.15621017256461328	0.16756200092819384	0.5618987524390701	0.18766323264073284	0.6297065507001149
Symptom_Sensations_numbness_one_sided_weakness	0.04344781493357605	0.4550449374026299	0.2294185430652377	0.0642507742915986	0.010603417909277033	0.1601979094868042	0.06362190194219601	0.31534791216794517	0.04085790051555457	0.02952815619522949	0.22327627746790785	0.05163129766628342	0.2577193935255369
Symptom_Sensations_skin_burning_no_rash	0.314033295506094	0.9837451066510988	0.688089624617288	0.3270725663805299	0.11826881717096863	0.555676094303172	0.47011125112681734	0.8715305907468478	0.17138743950814844	0.2011683235257425	0.7062276026197079	0.24891730625229064	0.785696690845926
Symptom_Sensations_tingling_prickling	0.3502354374988038	0.942103695043659	0.6742779475919134	0.4201420835902902	0.1267841192860221	0.5530698006467064	0.5151838703967391	0.8258702177834679	0.20640249848822437	0.2654940352303487	0.7390541630507929	0.2785734060985885	0.7770979565742594
Symptom_Sensations_weakness	0.39387396710872574	0.9198492846635736	0.6353561674446297	0.28861451757509043	0.12218336464229611	0.4916920108890027	0.5441892485485349	0.7822665480233657	0.2506677897639298	0.30326687931538865	0.5697821863635707	0.39998348629098857	0.6535969183607021
Symptom_Shortness_of_breath	0.8301494607932756	0.9565516257217783	0.687574951310347	0.6711673327757639	0.39359968550654095	0.8262781735988274	0.9415556571723553	0.9235998258622418	0.5432051135569603	0.6324745490983299	0.6770222678115242	0.7421682521800378	0.8393781138583293
Symptom_SkinAllergy_brittle_nail	0.04345261315557183	0.5644527942620984	0.14656268214931786	0.0398624510507971	0.018058923957727527	0.1198013227897504	0.09349239215666909	0.2657429515324263	0.03750833824090818	0.030519202990259245	0.12937090343904845	0.056297978356581894	0.21514150378872485
Symptom_SkinAllergy_heighted_reaction_allergies	0.0849843024269715	0.4525856282158098	0.13870270534010776	0.08823019740972299	0.013141894350491883	0.14649011121347433	0.150893990502187	0.2532514109785726	0.049681612515429366	0.06050147287867731	0.12070155944791744	0.08040726573263393	0.2067232507877448
Symptom_SkinAllergy_itchy_eyes	0.17240136152171967	0.8359725324070191	0.3296489660125288	0.1150690258647627	0.03622833067221951	0.3367282860667988	0.2457077350707658	0.6086674509805211	0.08322837062166323	0.08075852112585231	0.2605901172219455	0.08550810598439985	0.4773786046544752
Symptom_SkinAllergy_itchy_skin	0.21710524796956518	0.9097851346307119	0.4311666208000037	0.21102864134896698	0.06576694993193373	0.43030926956792714	0.3863767706674133	0.6635313324966932	0.1190516638853272	0.09649565331945363	0.36949540963650557	0.17129083435035344	0.5698728468986154
Symptom_SkinAllergy_other_itchy	0.038605327977633046	0.21606971317894583	0.06138047631184938	0.04136214457842205	0.01323721982975494	0.07630126395776982	0.05003705024819702	0.10332494981016736	0.017730244816969574	0.0320545864529138	0.08225059541124338	0.0427860279477004	0.08225304924203918
Symptom_Skin_Allergy_other	0.07620796095674241	0.161438037535252	0.12732300303584587	0.08300135181558875	0.023710874499411085	0.1614858487592626	0.13175317219836383	0.15824190978570632	0.03173067091205405	0.04733187320753111	0.11203201065917404	0.061403679492183	0.13045850753374388
Symptom_Skin_rashes	0.20123833883839073	0.8068044912568552	0.3002366029991018	0.20710910648475825	0.05532424442852138	0.3613117596125979	0.30932088844053657	0.5226429758365917	0.0834822527442158	0.11350063378707234	0.30986587576752467	0.15712015156301093	0.4023675330929732
Symptom_Sleep_apnea	0.12788463756001522	0.4164119321038231	0.15342597950946962	0.058097264577983886	0.036333906654955055	0.031452690418288104	0.15162302814687445	0.25453849466536066	0.11572369135986821	0.01210367849633952	0.1746288512214812	0.0999309379865995	0.17514017891919167
Symptom_Sleep_other	0.6292267917243949	0.8379655349190833	0.6248319135673949	0.34386968989075234	0.1522911141044185	0.43799235998498104	0.7703837306620188	0.7785599579018391	0.4197595861895992	0.299916153313075	0.5829251388890025	0.5055207166591771	0.6185040976766997
Symptom_Slurring_words	0.033554637317537724	0.7207878134386134	0.41515653347305276	0.01798875238947849	1e-15	0.14761667626907227	0.21163499864608307	0.5045704706778248	0.01350004705816219	0.04238047875061264	0.10822098532147051	0.20534730116849692	0.13597942045478845
Symptom_Sneezing	0.3092397006674679	0.7355207185883941	0.18549380475206265	0.19802776355234705	0.08770793231242592	0.3170254730139664	0.43691159825101206	0.5326115376834339	0.10726464887395781	0.1477672128231757	0.1767877798098394	0.18645517827327796	0.43337297326350854
Symptom_Sore_throat	0.6226841356475165	0.862235198597779	0.4662317051532374	0.5326188885710609	0.21083447301832317	0.6407481143648989	0.7785709250606362	0.8312344211659289	0.3060942590224355	0.372781129755386	0.5643879708846652	0.454226044240676	0.7007744006126447
Symptom_Speech_changes_to_secondary_languages	0.0009144984270410682	0.20343268251613358	0.15678123616261982	0.003229328581640305	0.005199464621532817	0.04739514369548668	0.11031703212447239	0.12117240154274916	0.010624733314336787	0.01849651589276193	0.02584635427372557	0.11864966020898696	1e-15
Symptom_Speech_difficulty_communicating_verbally	0.0033499205905483426	0.8031649074874974	0.7785112469478863	0.011034096359508257	0.014408245012058033	0.2698912685069306	0.6579119247286783	0.7791589033150996	0.037525128982069805	0.13224921596960434	0.14339965301484753	0.6558320292515057	0.004122876584447582
Symptom_Speech_difficulty_communicating_writing	1e-15	0.7127499433685055	0.5011249438159738	1e-15	0.007013965861685212	0.12584019033145732	0.32202406501617986	0.48640807660233815	0.0023223978544727134	0.030057586062694652	0.04936853498744122	0.3009054588194145	1e-15
Symptom_Speech_difficulty_finding_words	0.053145814797769204	0.9399924240917766	0.9915610539911296	0.054579938715191165	0.06258526278993033	0.5698636380864072	0.9842867431512049	0.9922709511857186	0.1543519157081415	0.3039302073319071	0.4244349590850974	0.9639482634906407	0.12058353265447563
Symptom_Speech_difficulty_reading_processing_text	0.0010794937747288396	0.8344210206361282	0.6823963955969895	0.0045181360700465	0.00525491780415614	0.2050433612485622	0.5952729770472112	0.7085842572540815	0.018223426101928397	0.06503835919872124	0.098481005319591	0.511925077037175	0.01635434894519137
Symptom_Speech_difficulty_speaking_complete_sentences	0.004011462539860719	0.7435028617293072	0.6399390161498176	0.001931158028266597	0.002605918672333764	0.1718581121767378	0.47222850412287	0.6569041239991206	0.015643334437475002	0.06031032453926004	0.09206307748305528	0.49594828087331505	1e-15
Symptom_Speech_difficulty_understanding_others_speech	1e-15	0.82655087566685	0.7348528216269768	1e-15	1e-15	0.21106249729318438	0.5777191378962746	0.7222641463633394	0.01660694690552493	0.055481876094386776	0.07111999004708368	0.5105357948491207	0.032482786275743775
Symptom_Speech_speaking_unrecognizable_words	0.003040299012044165	0.4697382457403365	0.3023337353973918	1e-15	0.002598716230915162	0.0866419628192541	0.166533085604676	0.2962674386670302	0.00951110683596406	0.019219615800736087	0.025072754212256996	0.11419013974352032	1e-15
Symptom_Tachycardia	0.590105281578856	0.9294178035580694	0.6298118625702072	0.5364268364372689	0.17579728243685336	0.6554975848333766	0.7650341233544199	0.8783570407582392	0.36861449588202616	0.37984273177673084	0.724886043428057	0.5125610641274434	0.7668032286873565
Symptom_Temp_lability	0.5012895585289342	0.7826891262689092	0.3710602911516429	0.30430090504843316	0.11102271245430928	0.42978264891128426	0.597905836122774	0.5604929760641207	0.19091416883146076	0.2007077479610654	0.30471912011335206	0.29117950915192836	0.5308616905273496
Symptom_Tightness_of_chest	0.7668498780681223	0.9450512828657862	0.615997347018694	0.6582597971031057	0.34144180424405346	0.8118721543415718	0.8784702570365227	0.8952703132275481	0.4317454521044017	0.5470782962831138	0.6918825792416967	0.5711082622247391	0.8471176528390271
Symptom_Tinnitus	0.2614560949554971	0.8415987914876931	0.3929570713753172	0.24781167343989277	0.05387738465324276	0.40279692727541216	0.42616401038756974	0.71041987919401	0.13827766650070972	0.15320620005862887	0.43228324031643767	0.2262421493510662	0.5186020738791236
Symptom_Tremors	0.28259903840518596	0.9550288638434162	0.5912401213992452	0.32303869455574247	0.08066579347701738	0.3500663717545317	0.4307967514228782	0.7453804845514364	0.1625322885752898	0.1794559745177376	0.6380578070111375	0.2594664680134732	0.677110150355482
Symptom_Vibrating_sensations	0.29380809819339215	0.9395464760133959	0.6118113110494331	0.3213278437079593	0.08381749417841153	0.4646256009407303	0.4493664708718917	0.7236688268772816	0.15908915629489653	0.21327646976709233	0.64805852083224	0.20302012395366972	0.6805084412589807
Symptom_Vivid_dreams	0.41327496753228765	0.7424950934517054	0.48058994141079964	0.175141560251212	0.023416725180120383	0.12266402005547762	0.4333975418833835	0.5470851418817261	0.2683781041710353	0.07660059819211494	0.30091775948603333	0.30523457242726	0.5016361896440636
Symptom_Vomiting	0.1745878997588668	0.46272094358981203	0.10318133090808462	0.10970910686205922	0.01539862058084285	0.19269477285118725	0.2643981126410488	0.27190584137950025	0.02620497184708529	0.044460939137102355	0.12497487037330537	0.10243716689490433	0.26953496990624204
Symptom_Waking_up_early	0.28004599631112465	0.5740219772281987	0.28451323692466796	0.161679099655616	0.011004216157692724	1e-15	0.3615967658119973	0.4000677833954314	0.3128975874369319	1e-15	0.3690354704888795	0.24489317566728705	0.3269380858017908
Symptom_Waking_up_in_night	0.6224729028226703	0.8395456508162632	0.547407520972878	0.3403162949700354	0.017457844264489788	1e-15	0.6842098758988706	0.7092860054736629	0.6801713777663413	1e-15	0.7088747117677459	0.4926732410639736	0.6904647901987051
